# Supplementary material for: Immunogenicity and Safety of COVID-19 Vaccines among People Living with HIV: A Systematic Review and Meta-Analysis
Source: Vaccines (Basel). 2022 Sep 19;10(9):1569. doi: 10.3390/vaccines10091569 (PMC9503586; doi:10.3390/vaccines10091569)
Supplement: Supplementary file 1 [file vaccines-10-01569-s001.zip]

Archive with 1 entries (1 files):
- vaccines-1899538-supplementary.pdf
